# Supplementary material for: Evaluation of Anti-Inflammatory Activities of a Triterpene β-Elemonic Acid in Frankincense In Vivo and In Vitro
Source: Molecules. 2019 Mar 26;24(6):1187. doi: 10.3390/molecules24061187 (PMC6471661; doi:10.3390/molecules24061187)
Supplement: Supplementary file 1 [file molecules-24-01187-s001.zip]

Archive with 5 entries (2 files):
- molecules-465520 proof supple/
- molecules-465520 proof supple/molecules-465520 revised supple2/
- molecules-465520 proof supple/molecules-465520 revised supple2/Supplementary Material/
- molecules-465520 proof supple/molecules-465520 revised supple2/Supplementary Material/Figure S1.pdf
- molecules-465520 proof supple/molecules-465520 revised supple2/Supplementary Material/figure S1.tif
